# Supplementary material for: An in silico epitope-based peptide vaccine design against the 2019-nCoV
Source: Egypt J Med Hum Genet. 2020 Jul 27;21(1):35. doi: 10.1186/s43042-020-00071-7 (PMC7382968; doi:10.1186/s43042-020-00071-7)
Supplement: Supplementary file 1 — Additional file 1.http://www.syfpeithi.de/bin/MHCServer.dll/EpitopePrediction?Motif=HLA-A*01&amers=9&SEQU=DTANPKTPKYKFVRI&DoIT=++Run++, https://www.ncbi.nlm.nih.gov/Structure/cdd/wrpsb.cgi. [file 43042_2020_71_MOESM1_ESM.csv]

Allele	#	Start	End	Peptide Length	Peptide	Proteasome Score	TAP Score	MHC Score	Processing Score	Total Score	MHC IC50
HLA-A*01:01	1	2	10	9	TANPKTPKY	1.41	1.18	-3.65	2.59	-1.06	4418.9
HLA-A*01:01	1	4	12	9	NPKTPKYKF	1.26	1.05	-4.60	2.31	-2.29	39874.5
HLA-A*01:01	1	6	14	9	KTPKYKFVR	0.97	0.61	-4.46	1.58	-2.88	28738.7
HLA-A*01:01	1	7	15	9	TPKYKFVRI	1.29	0.13	-4.54	1.43	-3.11	34487.7
HLA-A*01:01	1	5	13	9	PKTPKYKFV	1.42	-0.01	-4.65	1.42	-3.23	44264.4
HLA-A*01:01	1	3	11	9	ANPKTPKYK	0.79	0.20	-4.62	0.99	-3.64	42004.7
HLA-A*01:01	1	1	9	9	DTANPKTPK	0.40	0.14	-4.50	0.54	-3.96	31861.9
